# Supplementary material for: Impact of Anti-Inflammatory Agents on the Gene Expression Profile of Stimulated Human Neutrophils: Unraveling Endogenous Resolution Pathways
Source: PLoS One. 2009 Mar 19;4(3):e4902. doi: 10.1371/journal.pone.0004902 (PMC2654409; doi:10.1371/journal.pone.0004902)
Supplement: Table S4 — List of genes, their associated proteins and protein functions, differentially regulated in stimulated human neutrophils and influenced by anti-inflammatory agents, as confirmed by real-time PCR. (0.03 MB XLS) [file pone.0004902.s004.xls]

## Sheet: Table 3.
UP-REGULATED	Encoded protein, reported function(s):	Refs:
Transcription Factors:
TNF-alpha-Induced Protein 3 (TNFAIP3)	Zinc finger protein, has been shown to inhibit NF-kappa B activation, and to prevent TLR-mediated inflammatory responses in the airway. Anti-inflammatory and anti-proliferative properties in a number of cell types.	[43-48]
Activating Transcription Factor 3 (ATF3)	Member of the mammalian activation transcription factor/cAMP responsive element-binding (CREB) protein family of transcription factors. Plays a protective role in renal ischemia-reperfusion injury and in the response of human cells to ionizing radiation.	[49, 50]
Nuclear Receptor subfamily 4, group A3 (NR4A3; NOR1)	Orphan nuclear receptor and acts as a transcription factor that can bind to its putative coactivator, SIX3. NOR-1, along with Nur77 and Nurr1, are expressed in human atherosclerotic lesion macrophages and reduce human macrophage lipid loading and inflamma	[51, 52]
Immediate Early Response 2 (IER2)	Member of the regulator of G-protein signalling family; located on the cytosolic side of the plasma membrane and contains a conserved, 120 amino acid motif called the RGS domain. RGS-containing proteins attenuate the signaling activity of G-proteins by bi	[60]
Enzymes:
Cyclooxygenase-2 (PTGS-2; COX-2)	Key enzyme in prostaglandin biosynthesis, and acts both as a dioxygenase and as a peroxidase. Expressed in a limited number of cell types and regulated by specific stimulatory events, suggesting that it is mainly responsible for the prostanoid biosynthesi	[21, 22]
Suppressor Of Cytokine Signaling 3 (SOCS3)	Member of the suppressor of cytokine signaling (SOCS) family, which are cytokine-inducible negative regulators of cytokine signaling. The expression of this gene is induced by various cytokines, including IL6, IL10, GM-CSF, and interferon (IFN)-gamma. The	[54-57]
Dual Specificity Phosphatase 1 (DUSP1)	Member of the dual specificity protein phosphatase subfamily. Specifically inactivates mitogen-activated protein (MAP) kinase in vitro by the concomitant dephosphorylation of both its phosphothreonine and phosphotyrosine residues. Thus, DUSP1 may play an	[58, 59]
Dual Specificity Phosphatase 2 (DUSP2)	Member of the dual specificity protein phosphatase subfamily. Inactivates target kinases by dephosphorylating both phosphoserine/threonine and phosphotyrosine residues. DUSP2 negatively regulates members of the mitogen-activated protein (MAP) kinase sup	[58, 59]
DOWN-REGULATED
Transcription Factors:
Early Growth Response 2 (EGR2)	Transcriptional regulator that belongs to the EGR family of C2H2-type zinc-finger proteins. Nuclear protein and functions as a transcriptional regulator. The products of target genes it activates are required for differentitation and mitogenesis.	[61]
Early Growth Response 3 (EGR3)	Transcriptional regulator that belongs to the EGR family of C2H2-type zinc-finger proteins. It is an immediate-early growth response gene which is induced by mitogenic stimulation. May have a role in VEGF-mediated endothelial functions leading to angiogen	[61]
Enzymes:
Dual Specificity Phosphatase 5 (DUSP5)	Member of the dual specificity protein phosphatase subfamily. Different members of the family of dual specificity phosphatases show distinct substrate specificities for various MAP kinases, different tissue distribution and subcellular localization, and d	[62]
Receptors:
CD83 (BL11; HB15)	Member of the immunoglobulin superfamily, CD83 has been known as one of the most characteristic cell surface markers for fully matured dendritic cells. CD83 is, however, expressed at the surface of stimulated neutrophils. An essential role for CD83 has n	[63, 64]
Cytokines/Secreted Factors:
Tumor Necrosis Factor-alpha (TNF-alpha)	Receptors:	[65]
Chemokine C-C motif Ligand 3 (CCL3; Mip-1alpha)	Macrophage inflammatory protein-1 is a so-called monokine that is involved in the acute inflammatory state in the recruitment and activation of polymorphonuclear leukocytes.	[67, 68]
Endothelin 1 (EDN1)	Strong vasoconstrictor which has been involved in solid organ graft failure. Has also been positively linked with inflammatory events, including pain, fever, edema, cell migration, allergies, and rheumatoid arthritis. Stimulates several activation mechani	[70-74]
